# Supplementary material for: Thrips as the Transmission Bottleneck for Mixed Infection of Two Orthotospoviruses
Source: Plants (Basel). 2020 Apr 15;9(4):509. doi: 10.3390/plants9040509 (PMC7238027; doi:10.3390/plants9040509)
Supplement: Supplementary file 1 [file plants-09-00509-s001.zip]

Archive with 5 entries (4 files):
- Supplementary Table S1 Candidate volatile compounds and compound quantity per sample.xlsx
- __MACOSX/
- __MACOSX/._Supplementary Table S1 Candidate volatile compounds and compound quantity per sample.xlsx
- Supplementary Figure S1 PCA plot based on collected candidate volatile compounds .jpg
- __MACOSX/._Supplementary Figure S1 PCA plot based on collected candidate volatile compounds .jpg
