# Supplementary material for: Thrips as the Transmission Bottleneck for Mixed Infection of Two Orthotospoviruses
Source: Plants (Basel). 2020 Apr 15;9(4):509. doi: 10.3390/plants9040509 (PMC7238027; doi:10.3390/plants9040509)
Supplement: Supplementary file 1 [file plants-09-00509-s001.zip › Supplementary Table S1 Candidate volatile compounds and compound quantity per sample.xlsx]

## Sheet: NORM
Supplementary Table S1: Candidate volatile compounds and compound quantity per sample
Volatile Compound	INSV_1	INSV_2	INSV_3	INSV_4	Mixed_1	Mixed_2	Mixed_3	Mixed_4	Mock_1	Mock_2	Mock_3	Mock_4	TSWV_1	TSWV_2	TSWV_3	TSWV_4
1-Ethyl-3-methylcyclohexane (c,t)	0	0	0	0	0	0	0	0	0	0	0	133958	169573	0	0	168890
2-Pentanone, 4-hydroxy-4-methyl-	511231	481577	447492	221116	619099	401646	1.40043e+06	1.42209e+06	546024	1.10295e+06	1.10542e+06	970716	508488	257640	759519	964005
2-Propanol, 1-(2-methoxy-1-methylethoxy)-	0	893124	0	1.06337e+06	920226	0	0	0	0	0	960678	875101	0	0	0	0
2-Propanone, 1-methoxy-	465702	0	327363	0	0	400053	0	0	0	0	0	0	0	0	442775	0
2,2,4-Trimethyl-1,3-pentanediol diisobutyrate	0	0	0	0	627354	384835	0	0	0	0	440355	296290	0	0	0	0
2,4-Dihydroxybenzoic acid, 3TMS derivative	0	0	0	0	0	0	0	0	115133	0	204883	0	0	0	0	0
3-Hexen-1-ol, acetate, (Z)-	0	0	0	0	1.95236e+06	0	1.7886e+06	0	0	0	0	0	0	0	0	0
3,4-Dihydroxyphenylglycol, 4TMS derivative	0	102394	140121	225234	0	212073	0	134767	0	148062	0	0	115188	132567	298029	232000
Acetic acid, methoxy-	0	0	0	0	0	0	255439	136919	305083	0	136649	0	0	0	0	0
Benzene, (1-methylethyl)-	0	859254	542934	674173	0	0	0	648889	0	0	0	641475	719838	0	867050	0
Benzene, 1-ethenyl-3-ethyl-	0	0	0	0	0	0	0	846685	0	0	957124	931668	0	0	1002714	875213
Benzene, 1-ethyl-2-methyl-	790481	1.85691e+06	1.3158e+06	665546	2.25412e+06	915558	2.00729e+06	1.1614e+06	1.19218e+06	1.65079e+06	1.84096e+06	717261	1.91035e+06	1.91963e+06	1709787	1.79732e+06
Benzene, 1-methyl-4-(1-methylethenyl)-	984411	837922	628377	862372	975552	0	587980	0	584551	767563	0	0	1.061e+06	837058	0	0
Benzene, 1,2,4-trimethyl-	1.14734e+06	882809	742456	1.06806e+06	846102	1.4415e+06	1.3399e+06	975203	915654	0	776200	962399	1.24213e+06	1.35208e+06	1199544	856645
Benzene, 1,3-dimethyl-	0	305304	0	0	373551	339946	0	0	0	198010	342077	175069	0	0	0	330014
Bicyclo[3.1.0]hex-2-ene, 4-methyl-1-(1-methylethyl)-	134078	128504	0	186723	146187	0	0	177259	0	314254	0	0	0	0	0	269039
D-Limonene	0	875101	0	0	0	982876	0	0	0	222828	1.02008e+06	0	0	0	0	0
Decanal	845365	531413	500539	267060	1.64377e+06	574507	1.32698e+06	926662	388377	806357	664941	598875	727219	616098	0	0
Decane	832924	833020	832917	832922	832903	832886	832904	832941	832916	832907	832895	832936	833081	832894	832911	832915
Decyl octyl ether	317682	377983	0	0	464118	442004	382236	0	333631	331425	0	322725	412863	435787	0	406124
Fumaronitrile	0	0	81968.2	119788	0	162540	0	0	0	0	0	110580	0	0	0	127318
Furan, tetrahydro-3-methyl-	0	0	0	0	0	0	0	0	0	0	0	0	0	0	242096	420154
Heptane, 3-ethyl-5-methyl-	0	0	0	268441	0	0	0	318301	0	0	0	371379	0	489600	276486	586781
Heptasiloxane, hexadecamethyl-	0	347524	0	604180	779565	703188	0	0	0	0	0	0	0	0	0	0
Hexanal	346732	352003	0	0	377643	0	376106	0	0	0	0	0	0	247951	0	0
Hexane, 3,3-dimethyl-	192187	199403	205164	175058	205168	190323	206270	0	82374.6	223192	0	0	91399.5	0	377520	0
Hexasiloxane, tetradecamethyl-	0	734631	0	1.47828e+06	2.05388e+06	1.51592e+06	0	0	514051	0	2.47477e+06	0	1.00424e+06	0	0	0
Isonicotinic acid, 2-phenylethyl ester	436035	0	0	550035	0	0	0	0	461957	486211	0	0	0	0	0	0
Limonene	0	0	174543	703893	1.16403e+06	0	210025	179071	715032	0	0	224413	0	971302	932312	263442
Methyl salicylate	0	0	0	0	0	0	0	0	0	0	0	0	0	0	292302	3.9499e+06
Nicotinic acid, 2-phenylethyl ester	0	0	357579	0	0	0	0	478919	0	0	565417	0	656267	0	576329	0
Nonanal	1.70808e+06	1.14029e+06	900268	693644	2.71449e+06	924214	3.26726e+06	0	687434	1.68046e+06	897751	1.00374e+06	815457	0	0	0
Nonane	344374	464163	0	229604	373673	406864	341748	0	212241	0	417734	360772	389200	169249	321134	342444
Octane, 3,6-dimethyl-	252278	0	0	0	273683	0	340962	0	0	389006	0	334059	0	319865	0	0
Phenethylamine, N-benzyl-p-chloro-	0	0	0	0	468155	0	0	0	0	0	398769	343624	404467	0	0	394155
Propane, 1,2-dimethoxy-	0	1.53551e+06	0	0	0	0	0	0	659010	911840	0	1.12298e+06	0	1.52968e+06	0	0
Sulfurous acid, 2-ethylhexyl hexyl ester	0	0	0	0	111494	0	0	0	0	395360	233989	315718	0	0	0	0
Undecanal	0	241610	0	0	544990	0	802942	0	0	431382	679772	0	0	0	0	0
Undecane	637298	662270	390646	467998	783032	569626	645206	374426	388494	566762	719336	650029	581519	506898	1199894	0
Undecane, 4,6-dimethyl-	0	0	0	0	0	0	0	0	0	277187	350693	265683	0	0	0	314248
Undecane, 5,6-dimethyl-	293923	362944	0	0	0	307590	0	0	0	0	0	0	206673	0	0	236733
Undecane, 6,6-dimethyl-	0	0	0	0	0	0	0	0	0	0	0	0	273853	0	0	222478
